# Supplementary material for: QTL Mapping of Soybean (Glycine max) Vine Growth Habit Trait
Source: Int J Mol Sci. 2023 Sep 30;24(19):14770. doi: 10.3390/ijms241914770 (PMC10572949; doi:10.3390/ijms241914770)
Supplement: Supplementary file 1 [file ijms-24-14770-s001.zip]

Archive with 1 entries (1 files):
- ijms-2553500-supplementary.pdf
